# Supplementary material for: A Hybrid System of Braden Scale and Machine Learning to Predict Hospital-Acquired Pressure Injuries (Bedsores): A Retrospective Observational Cohort Study
Source: Diagnostics (Basel). 2022 Dec 22;13(1):31. doi: 10.3390/diagnostics13010031 (PMC9818183; doi:10.3390/diagnostics13010031)
Supplement: Supplementary file 1 [file diagnostics-13-00031-s001.zip]

Archive with 1 entries (1 files):
- diagnostics-2095079-supplementary.pdf
